# Supplementary material for: Size Does Matter: Mastectomy Flap Thickness as an Independent Decisional Factor for the Peri-Prosthetic Device Choice in Prepectoral Breast Reconstruction
Source: J Clin Med. 2024 Dec 7;13(23):7459. doi: 10.3390/jcm13237459 (PMC11642221; doi:10.3390/jcm13237459)
Supplement: Supplementary file 1 [file jcm-13-07459-s001.zip]

Archive with 1 entries (1 files):
- jcm-3260723-Video S1_ADM device intraop-highlight.mov
